# Supplementary material for: Medical Cannabis Certification in a Large Pediatric Oncology Center
Source: Children (Basel). 2019 Jun 17;6(6):79. doi: 10.3390/children6060079 (PMC6617193; doi:10.3390/children6060079)
Supplement: Supplementary file 1 [file children-06-00079-s001.zip]

Archive with 1 entries (1 files):
- children-497290-supplementary.xlsx
