# Supplementary material for: Medical Cannabis Certification in a Large Pediatric Oncology Center
Source: Children (Basel). 2019 Jun 17;6(6):79. doi: 10.3390/children6060079 (PMC6617193; doi:10.3390/children6060079)
Supplement: Supplementary file 1 [file children-06-00079-s001.zip › children-497290-supplementary.xlsx]

## Sheet: Sheet1
Unique Patient Number	Gender	Diagnostic Group	super grouping	Time from diagnosis to medical cannabis certification (months)	Age at medical cannabis certification (years)	Time from medical cannabis certification to death (months)	Medical Cannabis Dispensed	Certification relative to progression	Death (yes or no)	Primary medical cannabis indication	Secondary medical cannabis indication (0=missing)	Tertiary medical cannabis indication (0=missing)	Histologic diagnosis
1	M	Brain Low	BT	2.1	8.3		NO	NONE	no	nausea	cachexia	anti-tumor	Optic chiasm/hypothalamic Pilomyxoid astrocytoma
2	M	Brain Low	BT	4.5	6.6	1.5	YES	BEFORE	no	pain	0	anti-tumor	NF1, thalamic glioma
3	M	Brain High	BT	17.4	20.4		YES	NONE	no	nausea	0	anti-tumor	Radiation induced GBM
4	F	Brain High	BT	11.4	37.1	6.5	YES	BEFORE	no	nausea	cachexia	0	Medulloblastoma
5	F	Solid Tumor	ST	19.9	2.7		NO	NONE	no	nausea	0	0	recurrent NB
6	M	Leukemia	LL	17.5	4.4	2.7	YES	BEFORE	no	nausea	cachexia	0	ALL
7	M	Brain Low	BT	4.6	0.9	4.4	YES	AFTER	no	nausea	pain	0	choroid plexus papilloma, mitochondrial disorder
8	F	Brain High	BT	14.8	2.9		YES	NONE	no	nausea	cachexia	anti-tumor	medulloblastoma
9	M	Solid Tumor	ST	13	1.3	11.1	YES	NONE	yes	pain	0	end of life	recurrent RMS
10	M	Leukemia	LL	19.7	0.7		YES	NONE	no	nausea	0	0	ALL
11	F	Lymphoma	LL	20.6	39.3	4.4	YES	NONE	no	nausea	0	0	NHL
12	M	Brain Low	BT	12	19.1		NO	BEFORE	yes	nausea	pain	anti-tumor	Bi-thalamic glioma-grade II
13	F	Leukemia	LL	19	15		NO	NONE	no	nausea	0	0	ALL
14	F	Brain Low	BT	9.8	23.4	1.7	NO	BEFORE	no	pain	nausea	0	grade II glioma
15	M	Solid Tumor	ST	6.3	42.1		YES	NONE	yes	nausea	cachexia	0	Ovarian Sarcoma
16	M	Brain Low	BT	2	5.5		YES	NONE	no	nausea	0	0	germinoma
17	F	Leukemia	LL	22.3	29.4	19.5	NO	BEFORE	no	nausea	pain	cachexia	ALL
18	F	Leukemia	LL	20.9	5.8		YES	NONE	no	nausea	0	0	ALL
19	F	Solid Tumor	ST	21	1.3		YES	NONE	yes	pain	nausea	0	Desmoplastic Small Round Cell Tumor
20	M	Leukemia	LL	15.6	11.4		YES	NONE	no	nausea	0	0	ALL
21	M	Solid Tumor	ST	2.8	77.9		YES	AFTER	yes	pain	0	end of life	Ewings
22	F	Brain Low	BT	15.2	48.5		YES	NONE	no	seizure	pain	0	NF1, pelxiform neurofibroma
23	M	Solid Tumor	ST	17.3	23.4	7	NO	BEFORE	yes	pain	0	0	Ewings
24	F	Brain High	BT	6.3	8.3	10.1	YES	BEFORE	no	pain	nausea	0	medulloblastoma
25	M	MCAS	MCAS	18.5	89		YES	NONE	no	pain	0	0	Malst Cell Activation Syndrome
26	M	Brain High	BT	14.4	51.4		YES	NONE	no	nausea	seizure	anti-tumor	metastatic optic chiasm/hypothalamic gliioma, seziures
27	M	Leukemia	LL	24.6	21		YES	NONE	yes	nausea	0	0	ALL
28	M	Brain Low	BT	3.7	16.2	13.4	YES	AFTER	no	seizure	0	0	Low grade neuroepithelial tumor
29	F	Brain High	BT	16.9	8.6		YES	NONE	no	nausea	0	0	ependymoma
30	M	Leukemia	LL	28.7	0.5	1.3	NO	NONE	no	nausea	0	0	ALL
31	M	Leukemia	LL	20.9	59.6		YES	NONE	no	nausea		0	ALL
32	F	Solid Tumor	ST	17.7	2		YES	NONE	yes	pain	0	0	Rhabdomyosarcoma
33	M	Brain High	BT	18	4.6		YES	NONE	yes	cachexia	0	0	Recurrent DIPG
34	M	Leukemia	LL	21.3	12		YES	NONE	yes	nausea	pain	0	ALL
35	F	Brain High	BT	10.7	4.6		YES	BEFORE	yes	nausea	pain	anti-tumor	Medulloblastoma, recurrent
36	M	Solid Tumor	ST	22	35.3		YES	NONE	no	pain	nausea	cachexia	Rhabdomyosarcoma
37	F	Solid Tumor	ST	17.1	196.6		NO	BEFORE	no	pain	nausea	0	Clear cell renal cell carcinoma (CCRCC) and adrenal cortical carcinoma
38	M	Brain High	BT	12.8	5.7		NO	NONE	yes	nausea	cachexia	anti-tumor	DIPG
39	F	Brain High	BT	2.2	23.1	22.1	YES	BEFORE	yes	nausea	0	anti-tumor	GBM
40	M	Solid Tumor	ST	17.6	0.6		YES	NONE	no	nausea	0	0	wilms
41	M	Leukemia	LL	14.1	1.6		NO	NONE	no	seizure	autism	0	ALL
42	M	Leukemia	LL	18.2	4.2		YES	NONE	no	pain	0	0	ALL
43	F	Brain High	BT	7.7	3.1	3.3	YES	BEFORE	no	nausea	cachexia	anti-tumor	recurrent GBM
44	M	Leukemia	LL	17.7	2.5		YES	NONE	no	nausea	cachexia	0	ALL
45	F	Leukemia	LL	16.9	1.1		YES	NONE	no	nausea	pain	0	Tcell ALL
46	F	Leukemia	LL	14.8	43.2		YES	NONE	no	nausea	0	0	AML
47	F	Brain High	BT	16.5	5.6		YES	NONE	yes	nausea	0	0	Recurrent GBM
48	F	Lymphoma	LL	18.3	36.5	3	YES	BEFORE	no	nausea	0	0	Hodgkins disease
49	F	Brain High	BT	10.4	61.8		NO	BEFORE	yes	nausea	cachexia	0	recurrent GBM
50	F	Solid Tumor	ST	15.9	1.4	30.3	YES	NONE	no	nausea	nausea	0	Ewings
51	M	Leukemia	LL	18.1	18.8	9.4	YES	NONE	no	nausea	cachexia	0	ALL
52	F	Brain High	BT	2.6	0.6		YES	NONE	no	nausea	cachexia	0	ATRT
53	M	Brain High	BT	2.5	3.9		YES	AFTER	yes	pain	0	anti-tumor	GBM, recurrent
54	F	Brain High	BT	20.4	48	1.7	YES	BEFORE	no	nausea	0	0	Pineoblastoma
55	F	Leukemia	LL	19.5	20.7		YES	NONE	no	nausea	pain	0	ALL
56	M	Leukemia	LL	25.6	1.5		YES	NONE	no	nausea	0	0	ALL
57	F	Brain High	BT	6.6	4.1		YES	NONE	no	nausea	0	anti-tumor	recurrent GBM
58	M	Brain High	BT	3.2	4.9		YES	NONE	no	nausea	0	0	medulloblastoma
59	M	Leukemia	LL	15.3	21	1.5	NO	BEFORE	no	nausea	0	0	ALL
60	M	Brain High	BT	12.5	96.5		YES	BEFORE	yes	pain	0	0	ATRT
61	F	Solid Tumor	ST	16.7	3.3		YES	NONE	yes	nausea	0	end of life	Sarcoma
62	M	Brain High	BT	15.6	7.4	15.3	YES	BEFORE	no	nausea	0	anti-tumor	recurrent ATRT
63	M	Leukemia	LL	20.8	26.8		YES	NONE	no	nausea	0	0	ALL
64	M	Leukemia	LL	17	5.1		NO	NONE	no	nausea	0	0	ALL
65	F	Brain High	BT	5.6	33.4		NO	BEFORE	yes	pain	0	anti-tumor	recurrent GBM
66	F	Leukemia	LL	13.4	1.5		NO	NONE	yes	nausea	0	0	AML
67	F	Brain High	BT	15.7	1.9	4.3	YES	AFTER	yes	pain	0	anti-tumor	GBM
68	M	Brain High	BT	2.5	16.1		YES	BEFORE	no	pain	nausea	anti-tumor	anaplastic desmoplastic infantile astrocytoma
69	M	Leukemia	LL	16.9	6.2		NO	NONE	no	nausea	0	0	ALL
70	F	Brain High	BT	3.1	1.2		YES	NONE	no	pain	nausea	0	recurrent metastatic ependymoma
71	M	Brain High	BT	4.2	137.1		YES	NONE	no	nausea	cachexia	anti-tumor	ATRT
72	M	Brain High	BT	10.1	67.3		YES	BEFORE	no	nausea	cachexia	anti-tumor	ATRT
73	F	Brain High	BT	1.4	4.3		NO	AFTER	yes	nausea	cachexia	anti-tumor	recurrent GBM
74	M	Solid Tumor	ST	15.3	8.9		YES	BEFORE	yes	pain	0	end of life	Ewings
75	M	Lymphoma	LL	15.9	18.9	5.2	YES	NONE	no	nausea	0	0	HD
76	M	Leukemia	LL	19.1	33.6		YES	NONE	no	pain	0	0	T-cell ALL
77	M	Leukemia	LL	15.8	35.4	3	YES	BEFORE	no	nausea	cachexia	autism	ALL
78	M	Leukemia	LL	11.8	73.8	4.6	YES	BEFORE	no	nausea	cachexia	0	ALL
79	M	Leukemia	LL	5.9	0.5		YES	NONE	no	nausea	0	0	ALL
80	F	Leukemia	LL	18.1	0.7		YES	NONE	no	nausea	0	0	ALL
81	M	Lymphoma	LL	3.1	32	3.1	YES	BEFORE	no	nausea	0	0	HD
82	M	Solid Tumor	ST	21.1	56.3		YES	BEFORE	yes	pain	0	end of life	angiosarcoma
83	F	Lymphoma	LL	18.1	8.1		YES	NONE	no	pain	nausea	cachexia	NHL
84	F	Solid Tumor	ST	7.9	41.2		YES	BEFORE	yes	pain	0	end of life	cholangiocarcinoma
85	M	Solid Tumor	ST	14	1.6		YES	NONE	no	autism	0	0	wilms
86	F	MCAS	MCAS	10.6	44.3	1.5	NO	BEFORE	no	pain	0	0	Mast Cell Activation Syndrome
87	M	Lymphoma	LL	9.3	6.9		NO	NONE	no	pain	nausea	0	Hodgkins disease
88	F	Lymphoma	LL	5.6	12.4	10.9	YES	NONE	no	nausea	0	0	Hodgkins disease
89	F	Lymphoma	LL	19.6	118.6		YES	BEFORE	no	nausea	0	0	HD
90	M	Solid Tumor	ST	19.3	6		YES	NONE	no	nausea	0	0	Rhabdomyosarcoma
91	F	Solid Tumor	ST	15.8	6.1		NO	NONE	yes	nausea	0	0	Neuroblastoma
92	F	Solid Tumor	ST	8.3	0.7		NO	NONE	no	nausea	cachexia	0	Osteosarcoma
93	M	Solid Tumor	ST	17.6	3.1		YES	NONE	yes	pain	cachexia	0	Rhabdomyosarcoma
94	M	Solid Tumor	ST	5.7	12.6		NO	NONE	yes	pain	nausea	0	Pleuropulmonary blastoma
95	F	Solid Tumor	ST	19.2	40.6		NO	BEFORE	no	nausea	0	0	Ewings
96	M	Solid Tumor	ST	3.3	19.5	5	YES	BEFORE	no	pain	nausea	cachexia	Hepatocellular carcinoma
97	F	Solid Tumor	ST	14.6	16.2	1.5	YES	BEFORE	yes	pain	nausea	0	Neuroblastoma
98	F	Solid Tumor	ST	12.2	16.4	3.4	YES	BEFORE	yes	pain	nausea	end of life	Radiation induced osteogenic sarcoma
99	M	Solid Tumor	ST	7.6	71.3	2.1	YES	BEFORE	yes	pain	cachexia	0	ATRT
100	M	Brain High	BT	7.3	6.2		YES	NONE	no	nausea	0	0	Medulloblastoma
101	M	Brain High	BT	8.7	7	4.1	YES	BEFORE	yes	cachexia	end of life	0	Thalamic anaplastic astrocytoma
